# Supplementary material for: Genetic Characterization in Familial Rotator Cuff Tear: An Exome Sequencing Study
Source: Biology (Basel). 2022 Oct 25;11(11):1565. doi: 10.3390/biology11111565 (PMC9687989; doi:10.3390/biology11111565)
Supplement: Supplementary file 1 [file biology-11-01565-s001.zip]

Archive with 1 entries (1 files):
- biology-1948480-supplementary.pdf
